# Supplementary material for: Trio-Based Deep Sequencing Reveals a Low Incidence of Off-Target Mutations in the Offspring of Genetically Edited Goats
Source: Front Genet. 2018 Oct 4;9:449. doi: 10.3389/fgene.2018.00449 (PMC6190895; doi:10.3389/fgene.2018.00449)
Supplement: Supplementary file 2 [file Data_Sheet_1.xls]

## Sheet: Table S1
Table S1 Summary of predicted off-target sites.
Position	Sequence	Target		Mismatches
1:40780713-40780736:-	aaaTcCCA_CGGAGAGGAgCC-TGGC	FGF5_sg1		5
1:67100482-67100505:+	GGgaGCgg_CaGAGAGGAACC-GGGA	FGF5_sg1		5
1:67379490-67379513:-	GGaTGttc_aGGAGAGGAACC-AGGA	FGF5_sg1		5
1:67954798-67954821:+	GGCaGCag_tGGAGAGGAACC-AGGT	FGF5_sg1		4
1:85470737-85470760:+	aaCTcCtA_CGGAGAGGAgCC-TGGG	FGF5_sg1		5
1:93246068-93246091:+	ttCTGaCc_tGGAGAGGAACC-TGGT	FGF5_sg1		5
1:152868078-152868101:-	aGCctgCA_CGGAGAaGAACC-AGGT	FGF5_sg1		5
2:1340518-1340541:+	caCaGgCA_gGGAGAGGAACC-CGGG	FGF5_sg1		5
2:4572268-4572291:+	GaaTtCCc_tGGAGAGGAACC-TGGT	FGF5_sg1		5
2:5486534-5486557:-	GGCccCtg_CGGAGAGGAtCC-GGGG	FGF5_sg1		5
2:11218430-11218453:-	GGggGCCg_CGGAGAGGAgCC-GGGG	FGF5_sg1		4
2:22259094-22259117:+	aaaTcCCA_tGGAGAGGAACC-TGGC	FGF5_sg1		5
2:84251355-84251378:-	GagaGgCA_CGGAaAGGAACC-AGGA	FGF5_sg1		5
2:121483555-121483578:+	GGaTcCag_aGGAGAGGAACC-GGGC	FGF5_sg1		5
2:131238373-131238396:-	GGgaGgCc_CGGAGAGGAcCC-CGGC	FGF5_sg1		5
2:132124603-132124626:-	GGggGgCA_CGGAGAGGAAaC-TGGA	FGF5_sg1		4
3:3662909-3662932:+	GGaTGCgc_CGGAGAGGgACC-CGGG	FGF5_sg1		4
3:6172986-6173009:-	GttctCCA_CaGAGAGGAACC-CGGG	FGF5_sg1		5
3:22835568-22835591:+	GcCgcgCA_CtGAGAGGAACC-AGGA	FGF5_sg1		5
3:93632808-93632831:+	aGgTGCtc_CGGAGAGGAtCC-TGGA	FGF5_sg1		5
3:108289624-108289647:+	GaaTcCCA_CGGAGAGGAgCC-TGGA	FGF5_sg1		4
3:116486192-116486215:+	GGCccaCA_tGGAGAGGAACC-AGGG	FGF5_sg1		4
4:6295388-6295411:+	GagaGgCA_CGGAGAGGAgCC-GGGA	FGF5_sg1		5
4:41390933-41390956:+	acCTaCCt_CGGAGAtGAACC-TGGA	FGF5_sg1		5
4:57429969-57429992:+	GaaTcCCA_tGGAGAGGAACC-TGGC	FGF5_sg1		4
5:50313093-50313116:+	tGtgGCaA_CaGAGAGGAACC-AGGC	FGF5_sg1		5
5:95482031-95482054:+	attTcCCA_CGGAaAGGAACC-AGGG	FGF5_sg1		5
5:104467364-104467387:+	GGCgGCac_tGGAGAGGAACC-TGGG	FGF5_sg1		4
5:114434292-114434315:+	aaaTcCCA_CGGAcAGGAACC-TGGC	FGF5_sg1		5
6:83548-83571:-	GtCgGCCc_tGGAGAGGAACC-CGGA	FGF5_sg1		4
6:91091-91114:-	GtCgGCac_gGGAGAGGAACC-TGGA	FGF5_sg1		5
6:57980650-57980673:-	GGCaaaCA_CGGtGAGGAACC-AGGG	FGF5_sg1		4
6:69540677-69540700:+	GaaccCCA_tGGAGAGGAACC-TGGC	FGF5_sg1		5
6:74486742-74486765:+	GGaccCCA_tGGAGAGGAACC-AGGG	FGF5_sg1		4
6:90694625-90694648:-	GaaTtCCA_tGGAGAGGAACC-TGGC	FGF5_sg1		4
6:95419346-95419369:+	GGCTGCCA_CGGAGAGGAACC-CGGG	FGF5_sg1		0
6:97624028-97624051:-	GGCgGgac_CGGAGAGGAACg-GGGG	FGF5_sg1		5
6:108833467-108833490:+	GcCccCCg_CGGAGAGtAACC-AGGG	FGF5_sg1		5
6:115460910-115460933:+	GGggagCA_CGGAGAGGAACa-CGGA	FGF5_sg1		5
6:116680413-116680436:+	atCTGggA_CGGAGAGGAAgC-TGGG	FGF5_sg1		5
7:1662625-1662648:+	caCacCCA_CGGAGAGGgACC-AGGC	FGF5_sg1		5
7:23552430-23552453:+	GaaTcCCA_CGGAGAGGAgCC-TGGT	FGF5_sg1		4
7:46879535-46879558:-	tagcGCCA_CGGAGAGGAACa-TGGC	FGF5_sg1		5
7:47721974-47721997:+	GGgTGCag_tGGAGAGGAACC-TGGC	FGF5_sg1		4
7:71536470-71536493:-	GaaTcCCA_CGGAGAGGAgCC-TGGT	FGF5_sg1		4
7:71872444-71872467:-	GagaGCaA_CaGAGAGGAACC-TGGG	FGF5_sg1		5
7:72524342-72524365:-	ccCcGCCc_CaGAGAGGAACC-TGGA	FGF5_sg1		5
8:1179855-1179878:-	aGagaCCA_CGGAGAGGAACa-TGGT	FGF5_sg1		5
8:25793649-25793672:+	GaaTcCCA_tGGAGAGGAACC-TGGC	FGF5_sg1		4
8:39582342-39582365:-	ctgTaCCA_CGGAGAGGAACC-TGGC	FGF5_sg1		4
8:60422581-60422604:+	GGaTGaCt_CaGAGAGGAACC-AGGA	FGF5_sg1		4
8:69271487-69271510:-	aaaTcCCA_CGGAGAGGAgCC-TGGC	FGF5_sg1		5
9:21800172-21800195:+	GaaaaCCA_CGGAGAGGAgCC-TGGA	FGF5_sg1		5
9:47939063-47939086:+	GGtTtCCt_tGGAGAGGAACC-CGGC	FGF5_sg1		4
9:68396588-68396611:-	GGaaGaCA_aGGAGAGGAACC-AGGC	FGF5_sg1		4
9:77260298-77260321:-	GaaTaCCA_CGGAGAGGAgCC-TGGG	FGF5_sg1		4
9:83142775-83142798:-	cGCaGgCA_CtGAGAGGAACC-GGGT	FGF5_sg1		4
10:35487532-35487555:-	GtaTtCCt_CGGgGAGGAACC-AGGA	FGF5_sg1		5
11:249553-249576:+	aGaTcCCc_tGGAGAGGAACC-TGGG	FGF5_sg1		5
11:2362731-2362754:+	GGCgGaCt_CGGcGAGGAACC-CGGA	FGF5_sg1		4
11:7683588-7683611:-	GaaTcCCA_CGGAGAGGAgCC-TGGC	FGF5_sg1		4
11:19988890-19988913:-	GGCTcaat_aGGAGAGGAACC-AGGG	FGF5_sg1		5
11:26838301-26838324:+	tGCaGgCc_CGGAGAGGAAgC-CGGG	FGF5_sg1		5
11:48917703-48917726:+	GGtgGgCg_CcGAGAGGAACC-GGGC	FGF5_sg1		5
11:88877321-88877344:+	GGagaCaA_gGGAGAGGAACC-AGGG	FGF5_sg1		5
11:98549620-98549643:+	GGCgGCCt_CGGAGAGGAAtC-AGGG	FGF5_sg1		3
12:20614891-20614914:+	aaaTtCCA_tGGAGAGGAACC-TGGC	FGF5_sg1		5
12:30164791-30164814:+	aaaTcCCA_CGGAGAGGAgCC-TGGT	FGF5_sg1		5
12:30792413-30792436:-	aaaTtCCA_CGGAGAaGAACC-TGGC	FGF5_sg1		5
12:50679160-50679183:-	GGaccCCt_CGGAGAGGAcCC-TGGG	FGF5_sg1		5
12:54913722-54913745:-	GGtTtCag_CaGAGAGGAACC-TGGG	FGF5_sg1		5
12:55396691-55396714:+	GaaTcCCg_tGGAGAGGAACC-TGGC	FGF5_sg1		5
12:55520338-55520361:-	GaaTcCCA_tGGAGAGGAACC-TGGT	FGF5_sg1		4
12:74769246-74769269:-	aGCTGgtA_CGGAGAGGAgCC-AGGA	FGF5_sg1		4
13:5633127-5633150:+	aaaTtCCA_CGGAcAGGAACC-TGGT	FGF5_sg1		5
13:64180618-64180641:-	GaaTtCCA_tGGAGAGGAACC-TGGC	FGF5_sg1		4
14:18250422-18250445:+	cGCTGgag_aGGAGAGGAACC-GGGT	FGF5_sg1		5
14:18975678-18975701:-	GtggaCCA_CGGAGAGGAACt-TGGG	FGF5_sg1		5
14:74131477-74131500:+	aaCTGtCt_CtGAGAGGAACC-GGGA	FGF5_sg1		5
14:78297742-78297765:+	GagaGCCg_CtGAGAGGAACC-TGGA	FGF5_sg1		5
15:2118786-2118809:-	ctCTGCCt_CGGAGAGGAAgC-CGGG	FGF5_sg1		4
15:5871395-5871418:-	GaaTcCCA_CGGAGAGGAgCC-TGGC	FGF5_sg1		4
15:7023819-7023842:-	GGgTGCtc_CGGAGAaGAACC-GGGT	FGF5_sg1		4
15:26426205-26426228:+	GGagGtgA_tGGAGAGGAACC-AGGA	FGF5_sg1		5
15:48226951-48226974:+	GaaTcCCA_CGGAGAGGAgCC-TGGT	FGF5_sg1		4
15:76570958-76570981:+	GtaTtCCt_tGGAGAGGAACC-GGGA	FGF5_sg1		5
16:39155186-39155209:-	GaaTcCCA_CGGAGAGGAgCC-TGGT	FGF5_sg1		4
16:41184452-41184475:+	GaaTtCCA_CGGAGAGGAgCC-TGGC	FGF5_sg1		4
16:44262139-44262162:+	GGagGaCA_CGGAGAGGAgCC-TGGG	FGF5_sg1		4
16:46159191-46159214:-	GaaTcCCA_tGGAGAGGAACC-TGGA	FGF5_sg1		4
16:49096753-49096776:+	GGCcttgA_CGGAcAGGAACC-GGGG	FGF5_sg1		5
16:58437297-58437320:-	GaaTGCCg_tGGAGAGGAACC-TGGC	FGF5_sg1		4
17:21949492-21949515:-	GGCcGgCt_CGGAGAGGAAgC-AGGT	FGF5_sg1		4
18:4651948-4651971:+	GGgaGCtg_CtGAGAGGAACC-AGGC	FGF5_sg1		5
18:7412253-7412276:-	caggGCCA_CaGAGAGGAACC-GGGG	FGF5_sg1		5
18:24080099-24080122:-	cGCaGagA_tGGAGAGGAACC-AGGC	FGF5_sg1		5
18:44987233-44987256:-	GcCTcCCc_CGGAGAGGcACC-TGGT	FGF5_sg1		4
18:56326938-56326961:+	GcCaGgCA_gGGAGAGGAACC-AGGA	FGF5_sg1		4
19:7724177-7724200:+	GGgaaCCt_CGGgGAGGAACC-AGGC	FGF5_sg1		5
19:24271724-24271747:-	cGagGCCt_CGGAGAGGAACC-AGGA	FGF5_sg1		4
19:26846683-26846706:-	GGtTaCtc_CGGAGAGcAACC-TGGC	FGF5_sg1		5
19:27358946-27358969:-	tGCTtCtt_CGGgGAGGAACC-AGGA	FGF5_sg1		5
19:34569247-34569270:-	ccCcGaCA_aGGAGAGGAACC-AGGC	FGF5_sg1		5
19:56453449-56453472:+	GcgTGCCg_CGGAGAcGAACC-CGGA	FGF5_sg1		4
20:22466498-22466521:-	GatTGCgg_CGGAGAGGAAgC-AGGA	FGF5_sg1		5
20:28744414-28744437:-	aaaTcCCA_tGGAGAGGAACC-TGGC	FGF5_sg1		5
20:65374061-65374084:-	GatTGtCt_tGGAGAGGAACC-TGGG	FGF5_sg1		5
20:66654995-66655018:+	aGggGaCA_CGGAcAGGAACC-CGGA	FGF5_sg1		5
21:20610670-20610693:-	tagcGCCA_CGGAGAGGAACa-TGGC	FGF5_sg1		5
21:47197790-47197813:+	tGCgGCtc_CGGAGAGGAACt-TGGC	FGF5_sg1		5
21:67198343-67198366:-	caCTtCCt_CGGAGAGaAACC-TGGC	FGF5_sg1		5
22:25276078-25276101:-	GaactCCA_tGGAGAGGAACC-TGGT	FGF5_sg1		5
22:50895027-50895050:-	GGCaGtCA_CtGAGAGGAACC-AGGT	FGF5_sg1		3
23:15202766-15202789:+	tcCcGCCc_CGGAGAGtAACC-AGGT	FGF5_sg1		5
23:15453482-15453505:+	GGagGCCg_CGGAGAGGAAaC-GGGA	FGF5_sg1		4
23:38574857-38574880:-	ccCaGCCA_CGGAGAtGAACC-TGGC	FGF5_sg1		4
23:38726418-38726441:-	aGgaGgCA_gGGAGAGGAACC-TGGG	FGF5_sg1		5
23:39382868-39382891:+	GGggGaaA_gGGAGAGGAACC-CGGG	FGF5_sg1		5
23:39652927-39652950:+	GGagGagA_CGGAGAGGAAaC-AGGG	FGF5_sg1		5
23:45744441-45744464:-	GcCaGCag_CGGAcAGGAACC-AGGG	FGF5_sg1		5
24:41777524-41777547:-	tagcGCCA_CGGAGAGGAACa-TGGC	FGF5_sg1		5
25:4624133-4624156:-	GaaaGCCA_gGGAGAGGAACC-TGGT	FGF5_sg1		4
25:5226894-5226917:-	tctTGCCt_gGGAGAGGAACC-TGGT	FGF5_sg1		5
25:9050489-9050512:-	GaaTcCCA_CGGAGAGGAgCC-TGGT	FGF5_sg1		4
25:15625743-15625766:-	GaaTcCCA_CGGAGAGGAgCC-TGGA	FGF5_sg1		4
25:29582000-29582023:+	tGCgtCCt_CaGAGAGGAACC-CGGT	FGF5_sg1		5
25:40290302-40290325:+	cGaTGCaA_CaGAGAGGAACC-TGGG	FGF5_sg1		4
25:42503985-42504008:-	GaaTcCCg_CGGAGAGGAgCC-TGGC	FGF5_sg1		5
26:246562-246585:-	acCTcCCc_CGGAGAGGAACt-GGGT	FGF5_sg1		5
26:5454086-5454109:+	acCTtCCA_aGGAGAGGAACC-TGGG	FGF5_sg1		4
26:28855070-28855093:+	GaaTtCCA_CGGAGAGGAcCC-TGGT	FGF5_sg1		4
26:40815405-40815428:+	GaaTtCCA_tGGAGAGGAACC-TGGT	FGF5_sg1		4
26:43532594-43532617:-	aaaTGCCA_CGGAGAGGAgCC-TGGC	FGF5_sg1		4
27:21017061-21017084:+	tGCaGaaA_CtGAGAGGAACC-AGGA	FGF5_sg1		5
27:22153893-22153916:+	aatTtCCA_tGGAGAGGAACC-TGGT	FGF5_sg1		5
27:26347183-26347206:+	GaaTcCCA_tGGAGAGGAACC-TGGC	FGF5_sg1		4
27:29514707-29514730:-	tGggGtCA_CGGAGAGGAAtC-TGGC	FGF5_sg1		5
27:30164967-30164990:-	GGtaGCCA_tGGAGAGGAACC-TGGT	FGF5_sg1		3
27:44653994-44654017:+	GtCgGCac_gGGAGAGGAACC-CGGA	FGF5_sg1		5
28:9903651-9903674:+	ctCTGCtc_CtGAGAGGAACC-AGGC	FGF5_sg1		5
28:19337159-19337182:-	aaaTcCCA_tGGAGAGGAACC-TGGT	FGF5_sg1		5
28:31652362-31652385:+	aaaTcCCA_CGGAGAGGAgCC-TGGC	FGF5_sg1		5
29:4619344-4619367:-	GaaccCCA_CGGAcAGGAACC-TGGC	FGF5_sg1		5
29:17094860-17094883:+	tcCaGaCA_CcGAGAGGAACC-TGGT	FGF5_sg1		5
29:28868376-28868399:-	GcaTGgCt_gGGAGAGGAACC-AGGG	FGF5_sg1		5
29:28998982-28999005:-	GaaccCCA_CGGAGAGGAgCC-TGGC	FGF5_sg1		5
29:35468560-35468583:-	GaaTcCCA_gGGAGAGGAACC-TGGT	FGF5_sg1		4
X2:36324839-36324862:+	aaaTcCCA_CGGAGAGGAgCC-TGGC	FGF5_sg1		5
NW_017189541.1:80207-80230:-	GGCaGgag_CGcAGAGGAACC-GGGG	FGF5_sg1		5
NW_017189851.1:533038-533061:+	GGCgcgCt_CGGAGAGGAgCC-GGGG	FGF5_sg1		5
NW_017190051.1:116155-116178:-	aGCTcCCA_CGGAGAGGAgCC-GGGC	FGF5_sg1		3
NW_017190238.1:17327-17350:-	GGCatCgA_CGGAGAGGAAtC-CGGA	FGF5_sg1		4
NW_017190269.1:8730-8753:+	GGCatCgA_CGGAGAGGAAtC-CGGA	FGF5_sg1		4
NW_017190327.1:618-641:+	GGCatCgA_CGGAGAGGAAtC-CGGA	FGF5_sg1		4
NW_017190450.1:8913-8936:-	GGCatCtA_CGGAGAGGAAtC-CGGA	FGF5_sg1		4
NW_017190599.1:10605-10628:+	GGCatCgA_CGGAGAGGAAtC-CGGA	FGF5_sg1		4
NW_017190628.1:9255-9278:+	aGCatCgA_CGGAGAGGAAtC-CGGA	FGF5_sg1		5
NW_017190855.1:5169-5192:-	GGCatCgA_CGGAGAGGAAtC-CGGA	FGF5_sg1		4
NW_017190958.1:6426-6449:+	GGCatCgA_CGGAGAGGAAtC-CGGA	FGF5_sg1		4
NW_017190971.1:4028-4051:-	GGCatCgA_CGGAGAGGAAtC-CGGA	FGF5_sg1		4
NW_017191021.1:1992-2015:+	GGCatCgA_CGGAGAGGAAtC-CGGA	FGF5_sg1		4
NW_017191303.1:1590-1613:-	GGCatCgA_CGGAGAGGAAtC-CGGA	FGF5_sg1		4
NW_017191492.1:532-555:-	GGCatCgA_CGGAGAGGAAtC-CGGA	FGF5_sg1		4
NW_017191494.1:1948-1971:+	tGCgtgCA_CGGAGAGaAACC-CGGC	FGF5_sg1		5
NW_017191701.1:19037-19060:+	aGCatCgA_CGGAGAGGAAtC-CGGA	FGF5_sg1		5
NW_017192107.1:4242-4265:-	GGCatCgA_CGGAGAGGAAtC-CGGA	FGF5_sg1		4
NW_017192359.1:3919-3942:+	GGCatCgA_CGGAGAGGAAtC-CGGA	FGF5_sg1		4
NW_017192372.1:5730-5753:-	GGCatCgA_CGGAGAGGAAtC-CGGA	FGF5_sg1		4
NW_017192407.1:2875-2898:+	GGCatCgA_CGGAGAGGAAtC-CGGA	FGF5_sg1		4
NW_017192441.1:7274-7297:+	GGCatCgA_CGGAGAGGAAtC-CGGA	FGF5_sg1		4
NW_017192476.1:10020-10043:-	GGCatCgA_CGGAGAGGAAtC-CGGA	FGF5_sg1		4
NW_017192575.1:9653-9676:-	cGCcGgCA_CGGAGAGGcACC-AGGT	FGF5_sg1		4
NW_017192579.1:5099-5122:-	GGCatCgA_CGGAGAGGAAtC-CGGA	FGF5_sg1		4
NW_017192679.1:881-904:+	GGCatCgA_CGGAGAGGAAtC-CGGA	FGF5_sg1		4
NW_017193260.1:4398-4421:+	GGCatCgA_CGGAGAGGAAtC-CGGA	FGF5_sg1		4
NW_017193312.1:9659-9682:+	GGCatCgA_CGGAGAGGAAtC-CGGA	FGF5_sg1		4
NW_017193845.1:8496-8519:+	GGCatCgA_CGGAGAGGAAtC-CGGA	FGF5_sg1		4
NW_017193897.1:5079-5102:+	GGCatCgA_CGGAGAGGAAtC-CGGA	FGF5_sg1		4
NW_017194265.1:4079-4102:+	GGCatCgA_CGGAGAGGAAgC-CGGA	FGF5_sg1		4
NW_017194583.1:7742-7765:-	GGCatCgA_CGGAGAGGAAtC-CGGA	FGF5_sg1		4
NW_017194828.1:8501-8524:+	aGCatCgA_CGGAGAGGAAtC-CGGA	FGF5_sg1		5
NW_017195171.1:1166-1189:+	GGCatCgA_CGGAGAGGAAtC-CGGA	FGF5_sg1		4
NW_017195227.1:2963-2986:+	GGCatCgA_CGGAGAGGAAtC-CGGA	FGF5_sg1		4
NW_017195244.1:8112-8135:-	GGCatCaA_CGGAGAGGAAtC-CGGA	FGF5_sg1		4
NW_017195321.1:7110-7133:-	GGCatCgA_CGGAGAGGAAtC-CGGA	FGF5_sg1		4
NW_017195788.1:2972-2995:+	GGCatCgA_CGGAGAGGAAtC-CGGA	FGF5_sg1		4
NW_017195948.1:5517-5540:+	cGCatCaA_CGGAGAGGAAtC-CGGA	FGF5_sg1		5
NW_017196097.1:4530-4553:-	GGCatCgA_CGGAGAGGAAtC-CGGA	FGF5_sg1		4
NW_017196225.1:3810-3833:+	GGCatCgA_CGGAGAGGAAtC-CGGA	FGF5_sg1		4
NW_017196271.1:5335-5358:+	GGCatCgA_CGGAGAGGAAtC-CGGA	FGF5_sg1		4
NW_017196414.1:2639-2662:-	GGCatCgA_CGGAGAGGAAtC-CGGA	FGF5_sg1		4
NW_017196494.1:3893-3916:+	GGCatCgA_CGGAGAGGAAtC-CGGA	FGF5_sg1		4
NW_017196537.1:320-343:+	aGCTcgCA_CGGAGAGGcACC-AGGT	FGF5_sg1		4
NW_017196632.1:5970-5993:+	GGCatCgA_CGGAGAGGAAtC-CGGA	FGF5_sg1		4
NW_017196751.1:7613-7636:+	GGCatCgA_CGGAGAGGAAtC-CGGA	FGF5_sg1		4
NW_017197050.1:6104-6127:+	cGCatCgA_CGGAGAGGAAgC-CGGA	FGF5_sg1		5
NW_017197117.1:6659-6682:-	GGCatCgA_CGGAGAGGAAtC-CGGA	FGF5_sg1		4
NW_017197416.1:8657-8680:-	cGCatCgA_CGGAGAGGAAtC-CGGA	FGF5_sg1		5
NW_017197466.1:7833-7856:-	tGCatCgA_CGGAGAGGAAtC-CGGA	FGF5_sg1		5
NW_017197601.1:1482-1505:-	GGaatCgA_CGGAGAGGAAtC-CGGA	FGF5_sg1		5
NW_017198063.1:5053-5076:-	GGCatCgA_CGGAGAGGAAtC-CGGA	FGF5_sg1		4
NW_017198215.1:1559-1582:+	GGCatCgA_CGGAGAGGAAtC-CGGA	FGF5_sg1		4
NW_017198228.1:7682-7705:-	GGCatCgA_CGGAGAGGAAtC-CGGA	FGF5_sg1		4
NW_017198387.1:262-285:-	GGCatCgA_CGGAGAGGAAtC-CGGA	FGF5_sg1		4
NW_017198443.1:6239-6262:+	GGCatCgA_CGGAGAGGAAtC-CGGA	FGF5_sg1		4
NW_017198563.1:2180-2203:-	GGCatCgA_CGGAGAGGAAtC-CGGA	FGF5_sg1		4
NW_017198884.1:1268-1291:+	cGCatCgA_CGGAGAGGAAtC-CGGA	FGF5_sg1		5
NW_017198981.1:2364-2387:+	GGCatCgA_CGGAGAGGAAtC-CGGA	FGF5_sg1		4
NW_017199114.1:6136-6159:+	GGCatCgA_CGGAGAGGAAtC-CGGA	FGF5_sg1		4
NW_017199159.1:6802-6825:-	GGCatCgA_CGGAGAGGAAtC-CGGA	FGF5_sg1		4
NW_017199911.1:192-215:-	GGCatCgA_CGGAGAGGAAtC-CGGA	FGF5_sg1		4
NW_017200385.1:4575-4598:+	GGCatCgA_CGGAGAGGAAtC-CGGA	FGF5_sg1		4
NW_017200508.1:6055-6078:+	GGCatCgA_CGGAGAGGAAtC-CGGA	FGF5_sg1		4
NW_017200582.1:2536-2559:+	GaCatCgA_CGGAGAGGAAtC-CGGA	FGF5_sg1		5
NW_017200587.1:5330-5353:+	GGCatCaA_CGGAGAGGAAtC-CGGA	FGF5_sg1		4
NW_017200594.1:494-517:-	GGCatCgt_CGGAGAGGAAtC-CGGA	FGF5_sg1		5
NW_017200610.1:6174-6197:+	GGCatCgA_CGGAGAGGAAtC-CGGA	FGF5_sg1		4
NW_017200735.1:6656-6679:+	GGCatCgA_CGGAGAGGAAtC-CGGA	FGF5_sg1		4
NW_017200802.1:638-661:-	GGCatCgA_CGGAGAGGAAtC-GGGA	FGF5_sg1		4
NW_017200866.1:6420-6443:-	aGCTcgCA_CGGAGAGGcACC-AGGT	FGF5_sg1		4
NW_017201261.1:3128-3151:+	GGCatCgA_CGGAGAGGAAtC-CGGA	FGF5_sg1		4
NW_017201339.1:6652-6675:+	GGCatCgA_CGGAGAGGAAtC-CGGA	FGF5_sg1		4
NW_017201656.1:2627-2650:+	GGCatCgA_CGGAGAGGAAtC-CGGA	FGF5_sg1		4
NW_017201694.1:2381-2404:-	GGCatCgA_CGGAGAGGAAtC-CGGA	FGF5_sg1		4
NW_017201907.1:6243-6266:+	cGCatCgA_CGGAGAGGAAtC-CGGA	FGF5_sg1		5
NW_017201973.1:3799-3822:+	GGCatCgA_CGGAGAGGAAtC-CGGA	FGF5_sg1		4
NW_017202109.1:218-241:+	GGCatCgA_CGGAGAGGAAtC-CGGA	FGF5_sg1		4
NW_017202146.1:193-216:+	aGCTcgCA_CGGAGAGGcACC-AGGT	FGF5_sg1		4
NW_017202449.1:2697-2720:-	GGCatCgA_CGGAGAGGAAtC-CGGA	FGF5_sg1		4
NW_017202536.1:3858-3881:+	GGCatCgA_CGGAGAGGAAtC-CGGA	FGF5_sg1		4
NW_017202987.1:5357-5380:+	GGCatCgA_CGGAGAGGAAtC-CGGA	FGF5_sg1		4
NW_017203206.1:5716-5739:+	cGCatCgA_CGGAGAGGAAtC-CGGA	FGF5_sg1		5
NW_017203344.1:2597-2620:+	GGCatCgA_CGGAGAGGAAtC-CGGA	FGF5_sg1		4
NW_017203430.1:3926-3949:-	GGCatCgA_CGGAGAGGAAtC-CGGA	FGF5_sg1		4
NW_017203562.1:2590-2613:+	cGCatCgA_CGGAGAGGAAtC-CGGA	FGF5_sg1		5
NW_017203761.1:3631-3654:+	GGCatCgA_CGGAGAGGAAtC-CGGA	FGF5_sg1		4
NW_017203783.1:4856-4879:-	GGCatCgA_CGGAGAGGAAtC-CGGA	FGF5_sg1		4
NW_017203902.1:19524-19547:+	GGCatCgA_CGGAGAGGAtCC-CGGA	FGF5_sg1		4
NW_017204017.1:2384-2407:+	GGCatCgA_CGGAGAGGAAtC-CGGA	FGF5_sg1		4
NW_017204553.1:3561-3584:+	GGCatCgA_CGGAGAGGAAtC-CGGA	FGF5_sg1		4
NW_017204729.1:1030-1053:-	GGCatCgA_CGGAGAGGAAtC-CGGA	FGF5_sg1		4
NW_017204773.1:4592-4615:-	cGCatCgA_CGGAGAGGAAtC-AGGA	FGF5_sg1		5
NW_017204952.1:804-827:+	GGCatCgA_CGGAGAGGAAtC-CGGA	FGF5_sg1		4
NW_017204952.1:3236-3259:+	GGCatCgA_CGGAGAGGAAtC-CGGA	FGF5_sg1		4
NW_017205546.1:3519-3542:-	GGCatCgA_CGGAGAGGAAtC-CGGA	FGF5_sg1		4
NW_017205614.1:3100-3123:+	GGCatCgA_CGGAGAGGAAtC-CGGA	FGF5_sg1		4
NW_017206014.1:3435-3458:-	GGCatCgA_CGGAGAGGAAtC-CGGA	FGF5_sg1		4
NW_017206347.1:362-385:-	GGCatCgA_CGGAGAGGAAtC-CGGA	FGF5_sg1		4
NW_017206464.1:235-258:-	tGCatCgA_CGGAGAGGAAtC-CGGA	FGF5_sg1		5
NW_017206613.1:2119-2142:-	GGCatCgA_CGGAGAGGAAtC-CGGA	FGF5_sg1		4
NW_017206649.1:381-404:-	GGCatCgA_CGGAGAGGAAtC-CGGA	FGF5_sg1		4
NW_017206717.1:16354-16377:+	GGCatCgA_CGGAGAGGAAtC-CGGA	FGF5_sg1		4
NW_017206994.1:17581-17604:+	GGCatCgt_CGGAGAGGAAtC-CGGA	FGF5_sg1		5
NW_017207120.1:4240-4263:+	GGCatCgA_CGGAGAGGAAtC-CGGA	FGF5_sg1		4
NW_017207250.1:3880-3903:-	GGCatCgA_CGGAGAGGAAtC-CGGA	FGF5_sg1		4
NW_017207467.1:898-921:-	GGCatCgA_CGGAGAGGAAtC-CGGA	FGF5_sg1		4
NW_017207642.1:3315-3338:-	GGCatCgA_CGGAGAGGAAtC-CGGA	FGF5_sg1		4
NW_017208269.1:1725-1748:-	GGCatCgA_CGGAGAGGAAtC-CGGA	FGF5_sg1		4
NW_017208787.1:1279-1302:+	GGCaGCgA_CGGAGAGGAAtC-CGGA	FGF5_sg1		3
NW_017208950.1:1561-1584:-	GGCatCgA_CGGAGAGGAAtC-CGGA	FGF5_sg1		4
NW_017209250.1:286-309:+	cGCatCgA_CGGAGAGGAAtC-CGGA	FGF5_sg1		5
NW_017209250.1:2495-2518:-	cGCatCgA_CGGAGAGGAAtC-CGGA	FGF5_sg1		5
NW_017209299.1:1506-1529:-	GGCatCgA_CGGAGAGGAAtC-CGGA	FGF5_sg1		4
NW_017210602.1:1777-1800:-	aGCgtCgA_CGGAGAGGAAtC-CGGA	FGF5_sg1		5
NW_017211583.1:2858-2881:+	GGCatCgA_CGGAGAGGAAtC-CGGA	FGF5_sg1		4
NW_017212381.1:13245-13268:+	GGCatCgA_CGGAGAGGAAtC-CGGA	FGF5_sg1		4
NW_017212381.1:14840-14863:+	cGCatCgA_CGGAGAGGAAtC-CGGA	FGF5_sg1		5
NW_017212615.1:9806-9829:+	GGCatCgA_CGGAGAGGAAtC-CGGA	FGF5_sg1		4
NW_017212706.1:7902-7925:-	GGCatCgA_CGGAGAGGAAtC-CGGA	FGF5_sg1		4
NW_017212718.1:1667-1690:+	cGCatCgA_CGGAGAGGAAtC-CGGA	FGF5_sg1		5
NW_017212723.1:3147-3170:+	GGCatCgA_CGGAGAGGAAtC-CGGA	FGF5_sg1		4
NW_017212767.1:11126-11149:+	GGCatCgA_CGGAGAGGAAtC-CGGA	FGF5_sg1		4
NW_017212854.1:2739-2762:-	GGCatCgA_CGGAGAGGAAtC-CGGG	FGF5_sg1		4
NW_017213730.1:3093-3116:+	GGCatCgA_CGGAGAGGAAtC-CGGA	FGF5_sg1		4
NW_017213746.1:13428-13451:-	cGCatCgA_CGGAGAGGAAtC-AGGC	FGF5_sg1		5
NW_017213795.1:306-329:+	GGCatCgA_CGGAGAGGAAtC-CGGA	FGF5_sg1		4
NW_017214034.1:485-508:-	GGgcagCA_CGGAGAGGAAgC-CGGC	FGF5_sg1		5
NW_017214034.1:2864-2887:-	GcCaGCgA_CGGAGAGGAAgC-CGGA	FGF5_sg1		4
NW_017214066.1:13828-13851:-	GGCatCgA_CGGAGAGGAAtC-CGGG	FGF5_sg1		4
NW_017214089.1:62-85:+	GGCatCgt_CGGAGAGGAAtC-CGGA	FGF5_sg1		5
NW_017214183.1:128-151:-	GcCaGCac_tGGAGAGGAACC-AGGT	FGF5_sg1		5
NW_017214512.1:3900-3923:-	GGCatCgt_CGGAGAGGAAtC-CGGA	FGF5_sg1		5
NW_017214976.1:120-143:+	GGCatCgA_CGGAGAGGAAtC-CGGA	FGF5_sg1		4
NW_017215302.1:2354-2377:+	GGCatCgA_CGGAGAGGAAtC-CGGA	FGF5_sg1		4
NW_017215462.1:5339-5362:+	GGCatCgA_CGGAGAGGAAtC-CGGA	FGF5_sg1		4
NW_017215813.1:342-365:-	GGCatCgA_CGGAGAGGAAtC-CGGA	FGF5_sg1		4
NW_017216004.1:11158-11181:-	GGCatCgA_CGGAGAGGAAtC-CGGA	FGF5_sg1		4
NW_017216044.1:11877-11900:+	GGaatCgA_CGGAGAGGAAtC-CGGA	FGF5_sg1		5
NW_017216059.1:13309-13332:+	GGaatCgA_CGGAGAGGAAtC-CGGA	FGF5_sg1		5
NW_017216319.1:7797-7820:-	GGCatCgA_CGGAGAGGAAtC-CGGA	FGF5_sg1		4
NW_017216436.1:5186-5209:-	GGCatCgA_CGGAGAGGAAtC-CGGA	FGF5_sg1		4
NW_017216706.1:1335-1358:+	GGCatCgA_CGGAGAGGAAtC-CGGA	FGF5_sg1		4
NW_017216847.1:203-226:-	GtCaGCac_CGGAGAGGAtCC-TGGC	FGF5_sg1		5
NW_017216957.1:4309-4332:+	GGCatCgA_CGGAGAGGAAtC-CGGA	FGF5_sg1		4
NW_017217000.1:10547-10570:-	cGCatCgA_CGGAGAGGAAtC-CGGA	FGF5_sg1		5
NW_017217099.1:2723-2746:-	GGCatCgA_CGGAGAGGAAtC-CGGA	FGF5_sg1		4
NW_017217156.1:3803-3826:+	GGCatCtA_CGGAGAGGAAtC-CGGA	FGF5_sg1		4
NW_017217174.1:36170-36193:+	GGCTGtgt_CtGAGAGGAACC-GGGG	FGF5_sg1		4
NW_017217284.1:5458-5481:-	GGCatCgA_CGGAGAGGAAtC-CGGA	FGF5_sg1		4
NW_017217631.1:5285-5308:+	GGCatCgA_CGGAGAGGAAtC-CGGA	FGF5_sg1		4
NW_017217636.1:6692-6715:+	GGCatCgA_CGGAGAGGAAtC-CGGA	FGF5_sg1		4
NW_017217875.1:5674-5697:+	GGCatCgA_CGGAGAGGAAtC-CGGA	FGF5_sg1		4
NW_017218843.1:96-119:-	GGCatCgA_CGGAGAGGAAtC-CGGA	FGF5_sg1		4
NW_017219030.1:4217-4240:+	GGCatCgA_CGGAGAGGAAtC-CGGA	FGF5_sg1		4
NW_017219074.1:11054-11077:-	GGCatCgA_CGGAGAGGAAtC-CGGA	FGF5_sg1		4
1:28609800-28609823:-	atCAGggT_CTACTtCAGAGT-TGGC	FGF5_sg2		5
1:44420742-44420765:+	tttAGaCT_CTACaGCAGAGT-TGGG	FGF5_sg2		5
1:50159250-50159273:-	GaaAGCag_CTACTGCAGAGg-TGGG	FGF5_sg2		5
1:127396111-127396134:-	caCtcCCT_CcACTGCAGAGT-CGGA	FGF5_sg2		5
2:5034007-5034030:-	GGCttCtg_CTgCTGCAGAGT-CGGG	FGF5_sg2		5
2:14511449-14511472:-	tGgAGCag_CTACTtCAGAGT-AGGA	FGF5_sg2		5
2:76034562-76034585:+	tGCctCtT_CTACTtCAGAGT-GGGT	FGF5_sg2		5
2:100797183-100797206:-	ccCAGCCa_CTACTcCAGAGT-AGGT	FGF5_sg2		4
3:6159613-6159636:+	taggGCCT_CTACTGCAGAGc-TGGG	FGF5_sg2		5
3:28045158-28045181:+	GGCtcCag_CTgCTGCAGAGT-GGGC	FGF5_sg2		5
3:42494553-42494576:+	GaCtttCT_CTACTtCAGAGT-AGGT	FGF5_sg2		5
4:26454271-26454294:+	GGtAGttg_CTcCTGCAGAGT-AGGC	FGF5_sg2		5
4:26863663-26863686:+	GtCAGgag_CTACTaCAGAGT-AGGC	FGF5_sg2		5
4:33902001-33902024:-	aGCAtCCa_CTACTGCAGAcT-TGGA	FGF5_sg2		4
4:49344228-49344251:-	GagcGCCc_CTAgTGCAGAGT-TGGA	FGF5_sg2		5
4:57998149-57998172:+	GcaAcCCT_CTtCTGCAGAGT-GGGT	FGF5_sg2		4
5:44381965-44381988:+	aGCtcCtT_CTACTGCAGAcT-CGGA	FGF5_sg2		5
5:56168089-56168112:+	GGCcGtgc_CTACTGCAGAGT-AGGT	FGF5_sg2		4
5:72861965-72861988:-	cctAcCCT_CaACTGCAGAGT-AGGA	FGF5_sg2		5
5:73535951-73535974:+	GctActCT_tTACTGCAGAGT-GGGC	FGF5_sg2		5
5:110157752-110157775:+	GcCtGtCg_CTACgGCAGAGT-AGGA	FGF5_sg2		5
5:118493707-118493730:+	GGacGCgT_CTgCTGCAGAGT-TGGA	FGF5_sg2		4
6:1918750-1918773:+	GGCtGtga_CTgCTGCAGAGT-TGGT	FGF5_sg2		5
6:3361981-3362004:+	GGagaCCT_CTACTaCAGAGT-AGGT	FGF5_sg2		4
6:95419515-95419538:+	GGtAGCCT_CTACTGCAGAGT-GGGC	FGF5_sg2		1
6:98746981-98747004:+	ccCgGCtT_CTcCTGCAGAGT-TGGA	FGF5_sg2		5
6:104379436-104379459:+	tttAGCaT_CTcCTGCAGAGT-GGGT	FGF5_sg2		5
6:116883614-116883637:+	ccCtGCCT_CcACTGCAGAGT-GGGC	FGF5_sg2		4
7:64917-64940:-	aGCtGtaT_CTACTGCAGAcT-GGGG	FGF5_sg2		5
7:49923085-49923108:-	aGCtGttT_CTACTGCAtAGT-AGGT	FGF5_sg2		5
7:59082991-59083014:-	ccCAGaCT_CTgCTGCAGAGT-TGGC	FGF5_sg2		4
7:90351945-90351968:-	GGgcaCCa_CgACTGCAGAGT-TGGA	FGF5_sg2		5
7:97248978-97249001:-	GGCtGCac_CTgCTGCAGAGT-GGGG	FGF5_sg2		4
9:45643060-45643083:-	GGggGCaT_CTAaTGCAGAGT-TGGA	FGF5_sg2		4
9:79838799-79838822:-	GGaAGCCc_CTACTGCAtAGT-AGGT	FGF5_sg2		3
9:88912813-88912836:-	aGtgGtCT_CTgCTGCAGAGT-TGGT	FGF5_sg2		5
10:52208032-52208055:-	aGCAttgT_CTtCTGCAGAGT-AGGT	FGF5_sg2		5
10:54838100-54838123:+	GGCcaCCT_CTgCTGCAGAGT-GGGC	FGF5_sg2		3
10:76868024-76868047:+	GGCcGtgg_CTgCTGCAGAGT-CGGG	FGF5_sg2		5
10:89298062-89298085:+	GGaAttCc_CTACTGgAGAGT-AGGA	FGF5_sg2		5
10:89801903-89801926:-	acCcaCCT_CTACTGCAcAGT-AGGC	FGF5_sg2		5
10:94469392-94469415:+	GcCtGCta_CTcCTGCAGAGT-CGGA	FGF5_sg2		5
11:21640361-21640384:-	GGtttCCc_CaACTGCAGAGT-GGGG	FGF5_sg2		5
11:74708681-74708704:+	ccCcGCCg_CcACTGCAGAGT-CGGA	FGF5_sg2		5
11:78155902-78155925:+	acCAGgtT_CTgCTGCAGAGT-TGGG	FGF5_sg2		5
11:86354766-86354789:+	cttAtCCT_CTAgTGCAGAGT-GGGC	FGF5_sg2		5
12:11285907-11285930:-	aGCAGtaT_CTACTGCAGAGa-AGGT	FGF5_sg2		4
12:22729520-22729543:-	atCAtCtT_CTACTGCAGAGT-AGGT	FGF5_sg2		4
13:1233315-1233338:-	GGCAtaCa_CTACTcCAGAGT-AGGA	FGF5_sg2		4
13:72153293-72153316:-	caCAtCtT_CTtCTGCAGAGT-GGGT	FGF5_sg2		5
14:10173579-10173602:-	tGaAaaCT_CTtCTGCAGAGT-AGGA	FGF5_sg2		5
14:93056689-93056712:+	GaCAGtgc_CTACTGCAcAGT-AGGG	FGF5_sg2		5
15:3689773-3689796:-	ctaAGCtT_CTACTGCAGAaT-AGGG	FGF5_sg2		5
15:43323624-43323647:-	GaacaCCT_CTAaTGCAGAGT-AGGA	FGF5_sg2		5
15:45623553-45623576:-	GatAGgCc_CTACTtCAGAGT-AGGA	FGF5_sg2		5
16:40381094-40381117:-	aGCAGCtg_CTACTGCAGAGg-TGGG	FGF5_sg2		4
16:46991703-46991726:-	GGaAGgCT_CTgCTGCAGAGT-GGGC	FGF5_sg2		3
17:19261682-19261705:+	acCAtCtT_CTACTGCAGAGg-AGGA	FGF5_sg2		5
17:50573763-50573786:-	GtaAGCaa_CTACTGCAGAtT-GGGA	FGF5_sg2		5
18:40610114-40610137:+	GGtAGtaT_CTACTGCAGAGg-GGGA	FGF5_sg2		4
19:49741797-49741820:-	aGaAaCaT_CTACTGCAGAGc-TGGC	FGF5_sg2		5
19:50681858-50681881:+	GtCgGCag_CTACTGCAGgGT-AGGG	FGF5_sg2		5
19:56854553-56854576:-	GtCAGaCT_tTACTGCAGAGT-GGGG	FGF5_sg2		3
21:2241386-2241409:-	GaCAGtCc_CTACTGCAGAGg-AGGA	FGF5_sg2		4
22:7235147-7235170:-	ccCAaCCc_CgACTGCAGAGT-CGGC	FGF5_sg2		5
22:45053273-45053296:-	GaCAGCac_CTACaGCAGAGT-AGGC	FGF5_sg2		4
22:56895118-56895141:+	GGCActaa_CTcCTGCAGAGT-TGGC	FGF5_sg2		5
23:1857816-1857839:+	GGagagCT_CTAgTGCAGAGT-TGGA	FGF5_sg2		5
23:15529708-15529731:-	aGCtcCaT_CTgCTGCAGAGT-GGGT	FGF5_sg2		5
24:49653942-49653965:-	ttCAGtgT_CTACTGaAGAGT-TGGC	FGF5_sg2		5
25:20893394-20893417:-	taCtcCCT_CTACTGCgGAGT-AGGC	FGF5_sg2		5
25:38094449-38094472:-	aGCtGCaa_CTACTGaAGAGT-GGGA	FGF5_sg2		5
26:16900409-16900432:-	aGCAGgag_CTgCTGCAGAGT-GGGT	FGF5_sg2		5
27:5350613-5350636:-	aaCtGCCa_CTtCTGCAGAGT-CGGG	FGF5_sg2		5
27:8095574-8095597:-	tGCAGttg_CTAgTGCAGAGT-GGGG	FGF5_sg2		5
27:9448086-9448109:+	GcCtGCaa_CTcCTGCAGAGT-TGGG	FGF5_sg2		5
X1:50194460-50194483:-	GGtAGtag_CTACTGCAGAGa-AGGC	FGF5_sg2		5
X2:31924993-31925016:-	aaCAGtgT_CTAtTGCAGAGT-AGGA	FGF5_sg2		5
NW_017203294.1:7859-7882:-	GGCtGtga_CTgCTGCAGAGT-TGGT	FGF5_sg2		5
NW_017214292.1:471-494:-	GGCAagag_CTACTGCcGAGT-AGGC	FGF5_sg2		5
1:30429850-30429873:+	tTtTaAGA_TATATaCACAGT-TGGA	MSTN_sg1		4
1:57922881-57922904:+	tTtTCAat_TATtTCCACAGT-TGGA	MSTN_sg1		5
1:106088713-106088736:+	aTtTtAaA_aATATCCACAGT-AGGT	MSTN_sg1		5
1:128278370-128278393:+	cTgTCccA_TtTATCCACAGT-TGGG	MSTN_sg1		5
2:95960722-95960745:-	aTacaAGA_TATATaCACAGT-GGGA	MSTN_sg1		5
2:101576764-101576787:+	GctTCAGA_TATATCCcCAGT-GGGT	MSTN_sg1		3
2:116384299-116384322:-	GTtTCcaA_TATATaCACAGT-TGGG	MSTN_sg1		4
2:120882373-120882396:+	aTaTtAtA_TATATaCACAGT-GGGA	MSTN_sg1		5
2:130230491-130230514:+	GTCTCAGA_TATATCCACAGT-TGGG	MSTN_sg1		0
2:134027251-134027274:+	caCaaAGA_TATATaCACAGT-AGGA	MSTN_sg1		5
3:61410578-61410601:-	cTacCAaA_TATATCCACAGa-AGGG	MSTN_sg1		5
3:105063817-105063840:-	tTCTgAct_TATATCCAgAGT-TGGA	MSTN_sg1		5
4:44362930-44362953:-	GTCcatcA_TATATtCACAGT-CGGG	MSTN_sg1		5
4:46037372-46037395:-	GaCcCtcA_aATATCCACAGT-GGGA	MSTN_sg1		5
4:70189403-70189426:+	cTCTaAat_TATtTCCACAGT-GGGC	MSTN_sg1		5
5:28035954-28035977:-	GaCaggGA_TATATCCACAcT-GGGG	MSTN_sg1		5
6:57781026-57781049:-	GTgaCAtc_TgTATCCACAGT-GGGT	MSTN_sg1		5
6:70761060-70761083:-	tgtTCAtA_TATATCCACtGT-CGGT	MSTN_sg1		5
6:89241615-89241638:+	cTgTCAtt_TtTATCCACAGT-AGGA	MSTN_sg1		5
7:18016908-18016931:+	GTtaaAcA_TATATCtACAGT-AGGT	MSTN_sg1		5
8:99408977-99409000:-	GTgTtctA_TATATCCACAGc-TGGG	MSTN_sg1		5
9:40622568-40622591:-	tcCTaAcA_aATATCCACAGT-AGGT	MSTN_sg1		5
9:75325674-75325697:+	GatTtAaA_TATATCaACAGT-GGGA	MSTN_sg1		5
10:40852409-40852432:-	acCaCAaA_TAaATCCACAGT-AGGT	MSTN_sg1		5
10:41987920-41987943:+	aaCTCAcA_TgTATCCACAGT-TGGT	MSTN_sg1		4
10:44540710-44540733:+	acaTCAGc_aATATCCACAGT-TGGC	MSTN_sg1		5
11:50525683-50525706:+	aaCaCAGg_TATATCaACAGT-TGGC	MSTN_sg1		5
13:29232845-29232868:-	tTCaagGA_TATgTCCACAGT-AGGA	MSTN_sg1		5
14:16438222-16438245:+	acCTaAaA_TATATaCACAGT-TGGG	MSTN_sg1		5
14:48598225-48598248:+	GTCagAtc_TATATaCACAGT-GGGG	MSTN_sg1		5
15:35475659-35475682:-	tTCTCcct_TcTATCCACAGT-TGGG	MSTN_sg1		5
15:49395504-49395527:-	GaaTCccA_TATATCCACAaT-TGGC	MSTN_sg1		5
15:76814078-76814101:-	GTgaCAGA_TATATCCACAGa-AGGA	MSTN_sg1		3
16:31506921-31506944:-	tTtgtAGA_TATATtCACAGT-AGGT	MSTN_sg1		5
16:61645263-61645286:-	GTaTagtA_TATATCCAtAGT-AGGA	MSTN_sg1		5
17:64202639-64202662:-	tTtTgAcA_TATATgCACAGT-TGGA	MSTN_sg1		5
18:1397765-1397788:-	tgCTCAtt_TATgTCCACAGT-TGGA	MSTN_sg1		5
18:11715986-11716009:-	GTggCgtA_TATATgCACAGT-AGGA	MSTN_sg1		5
18:18548302-18548325:-	aaCTgAGA_TgTATCCACAGT-GGGA	MSTN_sg1		4
18:26530706-26530729:+	caCTgtGA_TATATCCACAGa-AGGC	MSTN_sg1		5
20:19019005-19019028:+	GaCTCAGg_aATATCCACAGT-GGGA	MSTN_sg1		3
20:54107170-54107193:+	GTtTtctA_aATATCCACAGT-GGGA	MSTN_sg1		5
21:56047563-56047586:+	GggaCAcA_TATATCCgCAGT-CGGA	MSTN_sg1		5
21:60755159-60755182:-	GggaCtGA_TATATaCACAGT-GGGC	MSTN_sg1		5
22:37250683-37250706:-	GcCatAtA_TATATaCACAGT-AGGT	MSTN_sg1		5
22:37694592-37694615:+	GaCTgtcA_TATgTCCACAGT-GGGT	MSTN_sg1		5
22:38368285-38368308:-	acCTaAGc_TATATCtACAGT-CGGA	MSTN_sg1		5
22:40330295-40330318:-	ccCagAGA_TATATCCcCAGT-AGGT	MSTN_sg1		5
23:17099630-17099653:-	cTgTgAGA_TATcTCCACAGT-GGGG	MSTN_sg1		4
25:8126845-8126868:+	GTtTaAcA_TATATCgACAGT-GGGT	MSTN_sg1		4
25:15497890-15497913:+	GcCcCAtA_TATATaCACAGT-GGGA	MSTN_sg1		4
26:41836936-41836959:+	GTCaCtag_TATtTCCACAGT-TGGT	MSTN_sg1		5
28:12535014-12535037:-	GaCTgAag_aATATCCACAGT-GGGT	MSTN_sg1		5
29:31700795-31700818:-	tTCaaAGg_TATATCtACAGT-GGGA	MSTN_sg1		5
X2:38945679-38945702:+	taCTaAtA_TATATCaACAGT-AGGC	MSTN_sg1		5
1:88425155-88425178:-	ctATTTcc_AAGCTTTTGtAT-TGGA	MSTN_sg2		5
1:108888674-108888697:-	taATTTgG_AAGCTTTgGGAT-TGGC	MSTN_sg2		4
1:135826014-135826037:-	GaAcTTTt_AAGCTTTTGtAT-TGGA	MSTN_sg2		4
1:137342047-137342070:+	aGcTcTgG_AAGCTTTTGGAa-GGGC	MSTN_sg2		5
2:71277618-71277641:+	GcATTTga_AAGCcTTTGGAT-GGGC	MSTN_sg2		4
2:78981633-78981656:-	GttTccTG_AAGCTTcTGGAT-TGGT	MSTN_sg2		5
2:96283467-96283490:-	GctTaTgG_AAGCTTcTGGAT-AGGA	MSTN_sg2		5
2:116014367-116014390:+	GGAaaTac_AAGCTTTTGGAa-GGGG	MSTN_sg2		5
2:130228061-130228084:-	GGATTTTG_AAGCTTTTGGAT-GGGA	MSTN_sg2		0
3:20519392-20519415:+	GGAccaTa_AAGCTTTTGGgT-TGGC	MSTN_sg2		5
3:31030287-31030310:+	GGgTcacG_AAGCTTTTGGcT-GGGG	MSTN_sg2		5
3:79685655-79685678:-	atATcTaG_AAGCTTTTGGAg-GGGA	MSTN_sg2		5
3:79791837-79791860:-	tGggTaTG_AAGCTTcTGGAT-TGGA	MSTN_sg2		5
3:83427707-83427730:-	atgcTTTG_AAGCTTTTGtAT-CGGG	MSTN_sg2		5
3:88998159-88998182:-	GcAggTTt_AAtCTTTTGGAT-GGGG	MSTN_sg2		5
4:50314846-50314869:-	ttAgcTTG_AAGCTTTaGGAT-AGGA	MSTN_sg2		5
4:94199970-94199993:+	GGtaaaTG_AAGCTTTTGtAT-AGGA	MSTN_sg2		5
4:119948149-119948172:-	aGgTaTgG_AgGCTTTTGGAT-GGGC	MSTN_sg2		5
5:39849308-39849331:+	aGgTaTgG_AgGCTTTTGGAT-GGGC	MSTN_sg2		5
5:44364457-44364480:-	aGtTgTgG_AAGCTTTTGGtT-GGGT	MSTN_sg2		5
5:46087365-46087388:+	GGtcTTaG_AAGCaTTTGGAT-TGGA	MSTN_sg2		4
6:27108607-27108630:+	GctTaTgG_AAGCTTTTtGAT-GGGA	MSTN_sg2		5
6:38246879-38246902:-	GtATcTca_AAGCTTTTtGAT-TGGT	MSTN_sg2		5
6:79123776-79123799:+	cGAaTTat_AAGtTTTTGGAT-GGGA	MSTN_sg2		5
7:33969-33992:-	GGAagcaG_AAGtTTTTGGAT-GGGC	MSTN_sg2		5
7:9797053-9797076:-	taATaTTa_AAGCTTTTGtAT-AGGA	MSTN_sg2		5
7:18370789-18370812:+	tGATacTa_AAGCTTTTtGAT-GGGT	MSTN_sg2		5
7:25991412-25991435:-	tGATaaTa_AAGCTTTTGGAc-TGGT	MSTN_sg2		5
7:46827068-46827091:-	GGtTTgga_AAGCTTTTGGgT-TGGT	MSTN_sg2		5
7:102253270-102253293:-	tGAgcTTt_AAGCTTTTGGcT-CGGA	MSTN_sg2		5
8:10255667-10255690:-	GGAgTTTG_gAGCTTTTGGAT-AGGG	MSTN_sg2		2
8:18747260-18747283:+	atAaTTTt_tAGCTTTTGGAT-AGGA	MSTN_sg2		5
8:22243233-22243256:-	GcATTcaG_AAGCTTTTGaAT-TGGA	MSTN_sg2		4
8:37665932-37665955:-	aGAcTgTG_AAGCTTTTGGcT-GGGG	MSTN_sg2		4
8:47464896-47464919:-	GttTTaaG_AAGCTTcTGGAT-TGGC	MSTN_sg2		5
8:77830545-77830568:-	GtcTTagG_AAGCTTTTGGAg-GGGA	MSTN_sg2		5
8:84001375-84001398:-	atATcTaG_AAGtTTTTGGAT-GGGA	MSTN_sg2		5
8:99451168-99451191:+	ttATTaTa_AAGtTTTTGGAT-TGGG	MSTN_sg2		5
9:68618289-68618312:+	GGcTcTcc_AtGCTTTTGGAT-AGGT	MSTN_sg2		5
10:5731589-5731612:+	GctTaTgG_AAGCTTcTGGAT-GGGA	MSTN_sg2		5
10:19726693-19726716:-	GataTTTc_AtGCTTTTGGAT-TGGA	MSTN_sg2		5
10:24069958-24069981:-	tacTaTTG_AAGCTgTTGGAT-TGGG	MSTN_sg2		5
10:27356408-27356431:+	tGtTcTTc_AAGCTTTTGGtT-GGGT	MSTN_sg2		5
10:41958468-41958491:-	GtgTTTTc_AAGaTTTTGGAT-TGGT	MSTN_sg2		4
10:59719707-59719730:-	GaAcTTaa_AAGCTTTTGcAT-AGGA	MSTN_sg2		5
10:90343549-90343572:+	aatTaTTG_AAGCcTTTGGAT-TGGC	MSTN_sg2		5
11:4376667-4376690:-	aGAaTcgG_AAGCTTTTGGtT-TGGA	MSTN_sg2		5
11:10670007-10670030:+	GctcTcTG_AAGCTTTTaGAT-GGGC	MSTN_sg2		5
11:70910228-70910251:-	aGcTgTTa_AAGCTTcTGGAT-AGGA	MSTN_sg2		5
12:2528447-2528470:-	GGcTccTG_AcGCTTTTGGAT-TGGA	MSTN_sg2		4
12:5326184-5326207:+	GcggTgTG_AAGCTTTTGGgT-GGGG	MSTN_sg2		5
12:35699684-35699707:-	GctTcTTt_AAGCTTTTGGAg-AGGC	MSTN_sg2		5
12:37827633-37827656:-	GtcTTTga_AAGCTTTTGGAc-CGGG	MSTN_sg2		5
12:44507839-44507862:-	actTTTgG_AAGCTTcTGGAT-GGGA	MSTN_sg2		5
12:55730018-55730041:-	GaggTTaG_AAGaTTTTGGAT-GGGT	MSTN_sg2		5
13:24050418-24050441:-	atAcTTTt_AAGCTTTTGGAg-AGGT	MSTN_sg2		5
14:84287527-84287550:+	aaATTTaa_AAGCTTTTGaAT-AGGA	MSTN_sg2		5
15:43261035-43261058:-	caATcTTa_AAGtTTTTGGAT-AGGA	MSTN_sg2		5
15:73714230-73714253:-	tGcTTTgt_AtGCTTTTGGAT-GGGC	MSTN_sg2		5
16:17889387-17889410:-	tcAgaTTG_AAGCTcTTGGAT-GGGA	MSTN_sg2		5
16:20758325-20758348:+	aGATcTga_gAGCTTTTGGAT-GGGC	MSTN_sg2		5
16:74603649-74603672:+	tGATaTga_AAGCTTTgGGAT-GGGC	MSTN_sg2		5
17:25533812-25533835:-	ttATgTTc_AAGCTTTTGGcT-TGGT	MSTN_sg2		5
17:33775025-33775048:-	GGAcTaaa_AAGCTTTTGGAc-AGGA	MSTN_sg2		5
17:35454946-35454969:-	GctTaTgG_AAGCTTcTGGAT-GGGA	MSTN_sg2		5
18:22235676-22235699:-	tGATTTTt_AAGCTTTTGGgT-TGGG	MSTN_sg2		3
18:43255883-43255906:-	caAaTTaG_AAGCTTTTGGtT-TGGA	MSTN_sg2		5
18:43657467-43657490:-	acAggTTG_AAGCTTTTGGgT-GGGA	MSTN_sg2		5
18:58987850-58987873:+	GctTaTgG_AAGCTTTTtGAT-GGGA	MSTN_sg2		5
19:41529508-41529531:+	tccTTTTa_AtGCTTTTGGAT-TGGT	MSTN_sg2		5
20:26768833-26768856:+	tGgTTTac_AAGCTTTTtGAT-GGGT	MSTN_sg2		5
20:36462365-36462388:-	aGATTaaG_AAGCTTTTGGAT-GGGT	MSTN_sg2		3
21:36089765-36089788:+	tGcTaaTG_AgGCTTTTGGAT-TGGA	MSTN_sg2		5
21:43560570-43560593:-	ttcTTgTG_AAGCTTTTGcAT-TGGA	MSTN_sg2		5
21:45922556-45922579:+	GtATcTaa_AAaCTTTTGGAT-AGGG	MSTN_sg2		5
21:61363691-61363714:+	tGAacTTG_AAGCTTTTGGtT-CGGG	MSTN_sg2		4
22:10226448-10226471:-	GtcTccTG_AAGCTTTTGtAT-TGGC	MSTN_sg2		5
22:27765249-27765272:-	GGgaTcTG_AAGCTTTTGaAT-TGGG	MSTN_sg2		4
23:1465939-1465962:+	tGtTTTga_AAaCTTTTGGAT-GGGA	MSTN_sg2		5
23:40620580-40620603:+	GctTgTgG_AAGtTTTTGGAT-GGGA	MSTN_sg2		5
24:52176158-52176181:+	GacTTcaG_AAGCTTTgGGAT-TGGC	MSTN_sg2		5
25:11239056-11239079:-	cGgTcTgG_AAGCTTcTGGAT-TGGA	MSTN_sg2		5
25:24647964-24647987:+	GGAaaTaG_AAGCTTTgGGAT-GGGA	MSTN_sg2		4
26:11565833-11565856:-	GaAcTaTG_AAGCTTcTGGAT-TGGG	MSTN_sg2		4
26:15933820-15933843:-	GctTaTgG_AAGCTTTTtGAT-AGGA	MSTN_sg2		5
26:46730803-46730826:+	GcATTcTc_AAGCaTTTGGAT-AGGA	MSTN_sg2		4
27:13709952-13709975:+	ccATTTac_AAGaTTTTGGAT-GGGC	MSTN_sg2		5
27:39494257-39494280:+	tGAaTTaa_AAcCTTTTGGAT-AGGG	MSTN_sg2		5
28:6365323-6365346:-	acATTTTt_AAGCTTTTGtAT-GGGT	MSTN_sg2		4
28:29093830-29093853:+	GaATaTaG_AAGtTTTTGGAT-AGGT	MSTN_sg2		4
29:24810302-24810325:+	GGcaaaTG_cAGCTTTTGGAT-AGGA	MSTN_sg2		5
X1:48477934-48477957:-	ttATTTga_AAGtTTTTGGAT-GGGC	MSTN_sg2		5
X2:592033-592056:+	GGtTaTgG_AAGCTTTTtGAT-GGGA	MSTN_sg2		4
NW_017189519.1:303994-304017:-	GccTaTaG_AAGCTTTTGGAa-GGGT	MSTN_sg2		5

## Sheet: Table S2
Table S2. De novo SNVs identified in each F1 progeny.
Animal ID	Chr.	Position	Ref.	Alt.	Genotype	Primer_F	Primer_R
P59	1	47324816	T	A	AT	CAACAGCCTGCCAAAGATTC	TGAGGTGGAGGAAACTGGAG
P59	2	1221015	G	A
P59	2	6782167	G	C	GC	TGGTCGTGTATGGATGTGAGA	CGCTGGAAACAGGGCTTGA
P59	2	109123101	T	G	TG	CCTTTCCTTCCAAAGCCAGT	CCATTTCCAGAGCCACAAAT
P59	2	114177996	G	A	AG	ATAGGACCAGCCCTGCCACT	TACATCGTTTAGCCACCACC
P59	3	34511845	G	A	AG	ATGACCTAGAGTGGCTTCGC	CTACAGGATGCTGGGCAAA
P59	3	85094528	G	A	GG	TGGGGTCTGCACTAACTCCT	TGAATGGGTGGACCATAAAA
P59	4	88944778	T	A	TT	CACTTCCCACCCTCCACTTA	TGAAGTTGTTCGGTCGTGTC
P59	11	29405385	T	G	TG	AGGTCAAAACGCAACACTCA	CAGGAAGACCAAGCCATGAT
P59	12	72916546	G	A	AG	GCTCTTTACTGGGTTGATTGC	CAACACCAACTTCGGGACA
P59	15	53901599	A	T	AT	AAATCTTGGTGGTGGTCAGC	CCCAGCACTGCACCCTTATT
P59	18	6920492	C	T	CT	GAATCAGTCGGACGGGAAGT	AGACAAGGAAGAGGGCACAT
P59	20	31721217	G	A
P59	21	21227413	C	T
P59	25	38808683	T	G	GT	GTCCTAACCCGCGTACCTCA	CATCACCGCCTATGCCCAAC
P59	27	15564378	A	G	AA	CCAACCACCTCATCCTCTGT	TTGACCTGTCCACACACACA
P59	27	29357194	G	T	GT	CCCGAACCTCAAGTCCACG	TGCCCAGAGTCCTGCGAAT
P59	29	43166775	T	G	TT	GGCAGGGAAGGAGTGGTTAC	TCCCTCCTGTTGCTCTGTCT
P6	1	18579704	A	G
P6	1	116696298	G	A	AG	CACCACCCTTATGGAGCCT	TCCCCTCCTTCCCTGTTAG
P6	2	4734980	G	A	AG	TGTCGAGTTCCCTCATACCC	ATGGAGTGGCCAAGAGTCAG
P6	3	70178006	A	G	AA	TGCAGCTTGTGGGATCTTTA	GTGGTGCTCAGGCTTCTCTC
P6	6	98382729	C	T	CT	CCCAGCTTCTGTCCTTTCTG	TCTGGGAGATGGTGAAGGAC
P6	7	56401462	C	T
P6	7	59839031	T	G
P6	8	29500039	T	G
P6	9	34640357	C	T
P6	12	82233344	T	A
P6	14	70545612	A	C
P6	19	52516729	C	T	CT	TGTCACAATGTTGCTTGAGG	GACAGATACAGGCGTATGCAC
P6	21	20466313	T	G
P6	23	31866325	A	G	AG	CCGCCAAGTTCCTCCGTCCA	GGGCATTGCGTCTTCTACCT
P6	24	22987718	C	T	CC	TCCTACATTGGCAGGTGAGTT	TCCCAATCCTTAAATGTCCC
P6	25	6893280	C	A
P6	25	17012956	C	G	CG	GGCCCCAACATTAATAAGCA	CCCACCAACCCAGAAATCTA
P6	29	49386625	G	A	AG	CACCGCTTTCTTCCTTGTCT	GTCCTCAGTGGGGCTCTTGC
P97	1	116996732	A	C
P97	2	14725981	T	C
P97	4	78986134	C	T
P97	5	34160030	A	G
P97	7	17015381	C	T
P97	7	17015383	A	T
P97	8	22924971	G	T
P97	8	36930816	C	T
P97	9	78810861	G	C
P97	10	8185334	G	C
P97	12	6378161	G	A
P97	12	12997170	G	A
P97	13	61063830	C	T
P97	14	23398144	T	C
P97	14	23398155	C	T
P97	17	17983697	G	A
P97	17	29396035	G	A
P97	19	9869046	A	G
P97	23	29826839	G	C
P97	23	47043053	A	C
P97	24	25958243	C	T
P97	27	12128514	C	T
P97	29	19039051	C	T
P97	29	48387081	G	A
P8	1	54758748	C	T
P8	1	101986241	G	T
P8	3	57443859	C	T
P8	6	89644510	T	A
P8	8	82927062	G	A
P8	9	4722844	G	T
P8	14	62762596	T	G
P8	18	49393764	T	G
P8	19	3388066	G	T
P8	19	5761846	T	C
P8	19	8242375	C	T
P9	1	74214033	A	G	AA	TGTCCCCAGGCTCTTACCC	GGATGCTTTGACCTGACACTC
P9	2	68974996	C	G	CG	AAAGCCAAGACGAACCATGA	TGAAGTCGCTCTGCGGTGTC
P9	3	55893470	T	A
P9	3	115494320	A	T	AT	CTTACACCAATTCCCCTTGAC	TCAGAGCCTTGTACCCAACA
P9	5	96493777	C	A	CA	TTGTCAGAGGAAGGAGGGC	GTCACTGAGTCGCGTCCAA
P9	6	31433199	G	A
P9	9	15135995	G	C
P9	12	56830684	A	G	AG	ATCAGTGAAGCGTTGGAAGG	CAGGGATGGATCTAGGAGGA
P9	13	13104995	C	T	CC	ACCCACTCCAGTGTTATTAGGC	ATTAGGGACCAGGATCATCAA
P9	14	22681150	T	G
P9	22	47598077	A	T	AT	TTTCGCCTGTTTACTCCATTG	GTCAAACACGATTTAGCAACG
P9	23	20039944	C	T
P9	24	8102233	G	A
P9	26	24297865	G	A

## Sheet: Table S3
Table S3. De novo indels identified in each F1 progeny.
Animal ID	Chr.	Position	Ref.	Alt.	Type	Sanger Validation	Primer_F	Primer_R
P59	8	95179823	CA	C	DEL	TRUE	GGGGAGGGTAAAGGGACTTAT	ACCAAAACCCCACCATAGATC
P59	9	58878852	T	TAATA	INS	FALSE	TACTGACACATCGGCTCTGC	TTATCAAGCCCATCTTTGCATG
P59	19	6875569	T	TA	INS	ND
P6	2	60085365	C	CTATATATA	INS	FALSE	GAACCCACAGAGGGGATACA	CGTAAAGATGCCCTGGAAGAA
P6	4	78853983	G	GTAAATAAA	INS	TRUE	TAGAACTGGGCATGGAACAAC	TCACTTTCACCAAGAGGCTTT
P6	8	10210283	GCTTGTCTGATGTGGTGGTCAGCTTCTTCCTT	G	DEL	TRUE	ACCAGAAGGACCACAACTCTG	CTGAGCATTCCAGCTGTCCAA
P6	9	9076850	AGACAGAAG	A	DEL	FALSE	CCTGATCTGTATGGTTTTTGGA	GAAGGAGGGGTGGCATAAAT
P6	16	54229291	CT	C	DEL	TRUE	TCAGTCGTGTCCAACTCTCAG	TATCCCACCCTCCTTCCTCT
P6	17	28110886	T	TTATATATA	INS	TRUE	TCCCCTCATTCCTGAAGGATA	TCCCGTATTAGAGGCAGACG
P6	20	55172740	CT	C	DEL	TRUE	CCATGTGATCCATAGTGCAAA	TCCTTTGAGGGCAAGAAAAGA
P6	24	38405657	C	CATACATATATATATATATAT	INS	FALSE	AAGTCCACGTTGCATGCTTAT	CAGCAGAAGGGAAATGCAGTA
P97	19	57075840	T	TGAGGGGCTGGGGAA	INS	FALSE	CAAAATCTGTCCTGGGGAAA	GCCCTGTGGTTTTTAACTGC
P97	19	57076486	G	GC	INS	TRUE	AAACGATGGCAGAAGTCACC	AGCTTTGCATTTGCTGTGTG
P97	21	31887563	AT	A	DEL	TRUE	ACTGACAAGGGAAACTGAAGC	AGCAGCATCTCTTGACTGAAT
P97	23	6247252	C	CAAAA	INS	TRUE	CCCACACTGTAGGCGGATTCT	TCATTGCAGAACTGGGAACA
P97	23	22781709	T	TA	INS	TRUE	GGTGAATTCTCCTACCTCCAC	TATCTGACTCTGTGACCCCAT
P8	18	3063951	GC	G	DEL	ND
P9	10	86910280	TGTTGGAGAAGACTCTTGAGAGTCC	T	DEL	TRUE	CATCTGGCCCCATTACTTCA	CTCTTTGCAACCCCATGAAT
P9	11	14147442	TG	T	DEL	TRUE	AAAAGATGGACCCACAAACCA	TAGATTCTGGCCTCTTCAGCA

## Sheet: Table S4
Table S4. Primers used for qPCR.
Gene	Sequence
FMOD_F	CAGGAAGTGGGCAGTTCGAT
FMOD_R	GTGGGATAGCCGCACATACA
ARG2_F	GCCACCTGAAAGACTTCGGA
ARG2_R	GGGCATCAACCCAGATCACA
TNMD_F	GGTCCCTCAAGTGAAGGTGG
TNMD_R	TTGCCTCGACGGCAGTAAAT
PCK2_F	CCCAACTCTCGCTTTTGTGC
PCK2_R	TCAAGGTAGCGCCCAAAGTT
APQ3_F	ACGGTGGTTTCCTCACCATC
APQ3_R	ACATAGCAAAGGTCACGGCA
AQP5_F	GGAAGCAAGAGCACAAGATG
AQP5_R	CTTAAACACCAGCACCCTAC
SPINK7_F	CATGAAGACCAGTGGGGGTC
SPINK7_R	CTGTATCCACGTCTGTGGGG
WIF1_F	TCCCGGTTTCTGCATCTGTC
WIF1_R	AACCCTTGGAGCACTTGCAT
GAPDH_F	TCCGTTGTGGATCTGACCTG
GAPDH_R	AAGAGTGAGTGTCGCTGTTGAAG

## Sheet: Table S5
Table S5. The Kinship values of animals used for sequencing.
Animal_1	Animal_2	N_SNP	HetHet	IBS0	Kinship value*
40	P59	15644156	0.1618	0.0016	0.2471
40	P97	15625161	0.1628	0.0015	0.2489
82	P97	15504525	0.1567	0.0033	0.2344
9	P08	15524308	0.1584	0.0037	0.2359
9	P09	15556816	0.1567	0.0031	0.2371
1392	P08	15407639	0.1609	0.005	0.2355
1392	P09	15429976	0.1566	0.0044	0.2327
P6	40	15641276	0.1662	0.0016	0.2505
P6	76	15617317	0.1698	0.0018	0.2551
59	73	15634553	0.1633	0.0016	0.2495
P08	P09	15523352	0.1913	0.0143	0.2546
*The kinship coefficient value between 0.177-0.354 indicating the relationship between two animals is parenthood for full sibling.

## Sheet: Table S6
Table S6. Summary of the WGS data from the sequenced animals.
Animal ID	Raw data (G)	Clean data (G)	Mapped sequences (%)	Sequencing coverage
40	86.02	85	944,707,838 (99.84%)	47.80×
76	72.6	71.75	796,713,766 (99.78%)	40.34×
82	79.4	78.36	873,360,631 (99.83%)	44.14×
73	78.42	77.37	856,575,354 (99.78%)	43.28×
9	46.23	39.41	516,424,719 (99.71%)	25.02×
1392	45.84	40.37	543,800,526 (99.65%)	27.00×
P6	67.86	66.99	742,794,700 (99.83%)	37.55×
P97	70.72	69.83	774,929,890 (99.83%)	39.18×
P59	82.61	81.61	904,828,200 (99.83%)	45.77×
P8	43.86	39.25	532,982,299 (99.02%)	26.55×
P9	48.43	43.31	586,750,972 (99.73%)	29.19×

## Sheet: Table S7
Table S7. List of de novo SVs identified in each F1 progeny.
Animal ID	Calling tool	Chr.	Position_1	Position_2	Type
P59	BreakDancer	14	94670944	94671093	ITX
P59	BreakDancer	14	94672232	94672237	INS
P59	BreakDancer	23	48863633	48863767	ITX
P59	Lumpy	28	40851290	42528822	DUP
P59	Lumpy	29	22626535	22629080	DEL
P59	Lumpy	29	36794173	36898646	DUP
P6	BreakDancer	2	48318258	68511065	CTX
P6	BreakDancer	13	2876810	2877563	ITX
P6	BreakDancer	13	2877806	2878706	ITX
P6	BreakDancer	14	94669479	94669502	INS
P6	BreakDancer	14	94671085	94671089	INS
P6	BreakDancer	14	50797919	48727049	CTX
P6	BreakDancer	23	48860695	48861802	INS
P6	BreakDancer	24	43889087	43889814	ITX
P6	BreakDancer	26	51415145	51415235	ITX
P6	Lumpy	8	37285887	37286227	INV
P6	Lumpy	25	41240374	41242857	DUP
P97	BreakDancer	5	6417	6520	ITX
P97	BreakDancer	8	4567	4671	ITX
P97	BreakDancer	13	2877034	2877167	ITX
P97	BreakDancer	13	78524997	78525027	INS
P97	BreakDancer	19	1914	2053	ITX
P97	BreakDancer	17	61665124	51413479	CTX
P97	BreakDancer	22	24653463	24655334	DEL
P97	BreakDancer	23	48860554	48860887	ITX
P97	BreakDancer	23	48860887	48860940	INS
P97	BreakDancer	23	48860940	48862298	ITX
P8	BreakDancer	4	3107090	3107706	ITX
P8	BreakDancer	10	85005992	85006833	ITX
P8	BreakDancer	12	1123070	1123139	ITX
P8	BreakDancer	14	94666683	94667156	ITX
P8	BreakDancer	14	94668349	94670305	ITX
P8	BreakDancer	15	81902398	81902442	ITX
P8	BreakDancer	18	54290577	54290732	ITX
P8	BreakDancer	13	2877803	60445755	ITX
P8	BreakDancer	27	5163838	5164069	ITX
P8	Lumpy	28	36644533	36647112	DEL
P8	Lumpy	28	40851149	42528822	DUP
P8	Lumpy	29	8347006	8347136	INV
P9	BreakDancer	12	1123042	1123136	ITX
P9	BreakDancer	14	62549366	62550043	ITX
P9	BreakDancer	14	92426614	92427140	DEL
P9	BreakDancer	14	94672231	94672244	INS
P9	BreakDancer	15	81899578	81899679	INS
P9	BreakDancer	14	94670940	1852	ITX
P9	BreakDancer	19	396	835	ITX
P9	BreakDancer	19	933	1319	ITX
P9	BreakDancer	20	60444728	60445225	ITX
P9	BreakDancer	20	63487418	63487801	DEL
P9	BreakDancer	5	5927	48862290	ITX
P9	Lumpy	19	40995120	41000412	DEL

## Sheet: Table S8
Table S8 Two identified off-target mutations in the F1 animals.
Loci	Animal_ID	Chr.	Position	Allele
FGF5_sg1	F1_#009	19	29070705	AGG
MSTN_sg2	F1_#009	20	36462366	CCCAT

## Sheet: Table S9
Table S9. Differently expressed genes in muscles between F1 progenies and controls.
Genes	Annotation	logFC	FDR	Regulation
COL11A1	collagen alpha-1(XI) chain isoform X1	-3.74037	3.44e-09	Down
SESN2	sestrin-2 isoform X1	4.33571	7.48e-08	Up
CFHR2	complement factor H-like	7.60507	5.16e-07	Up
INHBE	inhibin beta E chain	7.18497	6.69e-07	Up
FMOD	fibromodulin	-2.34698	9.94e-06	Down
ATF5	cyclic AMP-dependent transcription factor ATF-5	3.17735	4.95e-05	Up
ARG2	arginase-2, mitochondrial	2.80517	7.44e-05	Up
ASNS	asparagine synthetase [glutamine-hydrolyzing]	3.03119	0.000135674	Up
EDIL3	EGF-like repeat and discoidin I-like domain-containing protein 3 isoform X2	-3.18633	0.000224015	Down
GDF15	growth/differentiation factor 15	4.16387	0.000296766	Up
FNDC1	fibronectin type III domain-containing protein 1 isoform X4	-1.78818	0.000661401	Down
TNMD	tenomodulin	-3.55965	0.000661401	Down
PCDHB8	LOW QUALITY PROTEIN: protocadherin beta-13-like	-6.76278	0.000665902	Down
TRIB3	tribbles homolog 3	4.13588	0.00112219	Up
EXOC3L4	LOW QUALITY PROTEIN: exocyst complex component 3-like protein 4	-3.04483	0.00186982	Down
PADI2	protein-arginine deiminase type-2	-4.30972	0.00186982	Down
CSRP3	cysteine and glycine-rich protein 3 isoform X2	-1.90346	0.00225562	Down
HLA-A	BOLA class I histocompatibility antigen, alpha chain BL3-7-like isoform X1	-2.33318	0.00225562	Down
HLA-G	BOLA class I histocompatibility antigen, alpha chain BL3-7 isoform X1	-1.35643	0.004218	Down
EGR1	early growth response protein 1	4.54506	0.00484212	Up
PCK2	phosphoenolpyruvate carboxykinase [GTP], mitochondrial	2.70596	0.00523881	Up
ALDH1L2	mitochondrial 10-formyltetrahydrofolate dehydrogenase	2.26921	0.00592403	Up
APOL3	apolipoprotein L3-like	8.01004	0.00827502	Up
EXTL1	exostosin-like 1 isoform X5	2.12447	0.00827502	Up
INCA1	protein INCA1 isoform X3	1.23822	0.00827502	Up
ANKRD1	ankyrin repeat domain-containing protein 1	1.53226	0.00867522	Up
TNNC1	tenascin isoform X1	-2.06874	0.0144443	Down
SELE	E-selectin	-4.02841	0.0177528	Down
THBS1	thrombospondin-1 isoform X3	-1.44686	0.0185739	Down
RSPH14	radial spoke head 14 homolog isoform X3	2.67742	0.0212216	Up
CYP1A1	cytochrome P450 1A1	-2.39943	0.0261511	Down
GNAZ	guanine nucleotide-binding protein G(z) subunit alpha	1.06788	0.0274418	Up
LMOD2	leiomodin-2	-1.05301	0.0274418	Down
USP18	ubl carboxyl-terminal hydrolase 18	1.48568	0.0274418	Up
IRX5	iroquois-class homeodomain protein IRX-5	-3.30621	0.0275548	Down
PGA3	pregnancy-associated glycoprotein 1-like	-4.3987	0.0275548	Down
DCXR	L-xylulose reductase	1.04304	0.0284131	Up
COL12A1	collagen alpha-1(XII) chain isoform X2	-1.32773	0.0347941	Down
ZNF385A	zinc finger protein 385A isoform X3	-2.44433	0.0348061	Down
BGN	biglycan	-1.28052	0.0385937	Down
ZIC1	zinc finger protein ZIC 1	-5.35632	0.0385937	Down
CTXN3	cortexin-3	-4.47542	0.0428258	Down
FAM71E1	protein FAM71E1 isoform X1	1.64283	0.0455929	Up

## Sheet: Table S10
Table S10. Differently expressed genes in skins between F1 progenies and controls.
Genes	Annotation	logFC	FDR	Regulation
S100A7	protein S100-A7-like	6.19604	7.71e-22	Up
CFHR2	complement factor H-like	5.35122	9.29e-20	Up
S100A7	protein S100-A7	4.46433	1.39e-17	Up
AQP3	aquaporin-3	1.78923	5.28e-08	Up
CXXC1	osteopontin precursor	-1.42924	5.28e-08	Down
KRTAP2-1	keratin, high-sulfur matrix protein, IIIA3-like	-1.65296	5.28e-08	Down
PCDHB8	LOW QUALITY PROTEIN: protocadherin beta-13-like	-7.69203	5.28e-08	Down
KRTAP4-11	keratin-associated protein 4-8-like	-1.59463	4.18e-07	Down
PGLYRP1	peptidoglycan recognition protein 1	1.653	8.77e-07	Up
AKR1C1	dihydrodiol dehydrogenase 3	-4.0196	8.96e-07	Down
AQP5	aquaporin-5 isoform X1	1.32271	5.09e-05	Up
SPINK7	serine protease inhibitor Kazal-type 7	1.53954	8.09e-05	Up
PRSS23	serine protease 23	1.45392	0.000100739	Up
KRTAP10-8	keratin-associated protein 10-8-like	-1.48607	0.000214336	Down
CCL24	C-C motif chemokine 24	1.86522	0.000341239	Up
IL11RA	interleukin-11 receptor subunit alpha	-1.13061	0.000344984	Down
AQP7	aquaporin-7	4.8671	0.000647559	Up
GLDC	glycine dehydrogenase (decarboxylating), mitochondrial	-2.51687	0.000687308	Down
ATF7IP2	activating transcription factor 7-interacting protein 2	-3.91794	0.000693749	Down
S100A8	protein S100-A8	2.88583	0.000693749	Up
FSTL1	follistatin-related protein 1 isoform X2	1.27034	0.00073547	Up
CCL20	C-C motif chemokine 20 isoform X1	2.34907	0.000938855	Up
SLC45A3	solute carrier family 45 member 3	-1.41071	0.000938855	Down
LOC100996750	keratin-associated protein 4-11-like	-1.44541	0.00136781	Down
AKR1C1	prostaglandin F synthase 1 isoform X1	-2.06285	0.00153549	Down
KRTAP10-12	keratin-associated protein 10-8-like	-0.964795	0.00153549	Down
CCL16	C-C motif chemokine 16	3.24246	0.00158584	Up
GLB1L3	beta-galactosidase-1-like protein 3	-2.27434	0.00195581	Down
NPHS2	podocin	2.74585	0.00199103	Up
IL20RA	interleukin-20 receptor subunit alpha isoform X3	-1.17513	0.00223804	Down
PI15	peptidase inhibitor 15	1.02945	0.00223804	Up
CLEC4G	C-type lectin domain family 4 member G	1.84174	0.00224296	Up
IL1R2	interleukin-1 receptor type 2 isoform X2	-1.24727	0.00244976	Down
GNLY	antimicrobial peptide NK-lysin-like isoform X1	-1.44972	0.00255909	Down
KRTAP2-1	keratin, high-sulfur matrix protein, IIIA3-like	-1.09678	0.00273212	Down
MYADM	myeloid-associated differentiation marker-like	2.80505	0.00273212	Up
WIF1	wnt inhibitory factor 1 isoform X2	1.19451	0.00273212	Up
BCL6	B-cell lymphoma 6 protein	-0.874533	0.00288079	Down
LYPD2	ly6/PLAUR domain-containing protein 2 isoform X1	1.90748	0.00288079	Up
KRTAP10-12	keratin-associated protein 10-8-like	-0.979466	0.00302936	Down
FGFR4	fibroblast growth factor receptor 4	-1.91981	0.00318899	Down
KRTAP10-9	keratin-associated protein 10-1 isoform X1	-0.99412	0.00333239	Down
STK32A	serine/threonine-protein kinase 32A isoform X1	-1.95947	0.00360703	Down
MMP1	interstitial collagenase	2.62819	0.00371545	Up
SAA1	serum amyloid A protein	1.94805	0.00399972	Up
DPYSL2	dihydropyrimidinase-related protein 2 isoform X2	1.18777	0.00453537	Up
CA13	carbonic anhydrase 13 isoform X2	-1.02584	0.00456035	Down
CD33	myeloid cell surface antigen CD33 isoform X1	-1.82697	0.00492973	Down
AXDND1	axonemal dynein light chain domain-containing protein 1	-2.25415	0.00542398	Down
COL5A1	collagen alpha-1(V) chain	1.11726	0.00567791	Up
MEDAG	mesenteric estrogen-dependent adipogenesis protein	1.23246	0.00567791	Up
TNFAIP6	tumor necrosis factor-inducible gene 6 protein	1.78254	0.00567791	Up
KRTAP10-7	keratin-associated protein 10-12-like	-0.842542	0.00589749	Down
BPI	bactericidal/permeability-increasing protein precursor	2.72072	0.00668723	Up
KRTAP3-3	keratin, high sulfur matrix protein, IIIB3	-0.890037	0.00668723	Down
SBDS	L-serine dehydratase/L-threonine deaminase	1.574	0.00668723	Up
KRTAP10-11	keratin-associated protein 10-11-like isoform X2	-0.853531	0.00746216	Down
KRTAP10-8	keratin-associated protein 10-8-like	-1.17007	0.00746216	Down
SFXN3	sideroflexin-3	1.08705	0.00746216	Up
GPRIN1	glutamate receptor ionotropic, NMDA 1 isoform X1	-0.955334	0.00764354	Down
S100A4	protein S100-A4	1.01498	0.00789123	Up
MMP3	stromelysin-1	4.95116	0.00809136	Up
SAMD4A	protein Smaug homolog 1 isoform X3	1.10284	0.00809136	Up
DCLK1	serine/threonine-protein kinase DCLK1 isoform X4	1.18805	0.00819808	Up
APOBEC3G	DNA dC->dU-editing enzyme APOBEC-3G isoform X3	5.77936	0.0112982	Up
CADPS2	calcium-dependent secretion activator 2 isoform X19	1.52742	0.0112982	Up
PON3	serum paraoxonase/lactonase 3	-1.27335	0.0115122	Down
MATN4	matrilin-4	-1.52985	0.0117641	Down
CRLF1	cytokine receptor-like factor 1	1.12108	0.0122059	Up
S100A9	protein S100-A9	2.44045	0.0132003	Up
THBS2	thrombospondin-2	1.2815	0.0132003	Up
SLC9A3	sodium/hydrogen exchanger 3 isoform X2	-1.70008	0.0132663	Down
UGT1A1	UDP-glucuronosyltransferase 1-1 isoform X2	-1.48788	0.0132663	Down
CILP2	cartilage intermediate layer protein 2	-1.37609	0.0133407	Down
S100A12	protein S100-A12	1.68926	0.0133407	Up
COL6A3	collagen alpha-3(VI) chain isoform X2	1.318	0.0137685	Up
KRT4	keratin, type II cytoskeletal 4	3.20239	0.0137806	Up
CHI3L2	chitinase-3-like protein 2 isoform X2	2.95155	0.0139633	Up
LIMD1	LIM domain-containing protein 1	1.79327	0.0143125	Up
ISG20	interferon-stimulated gene 20 kDa protein	2.54959	0.0149443	Up
LPL	lipoprotein lipase precursor	1.56144	0.0149443	Up
APOL3	apolipoprotein L3-like	7.04435	0.0163346	Up
PAMR1	inactive serine protease PAMR1	0.852222	0.0163346	Up
APOL3	apolipoprotein L3-like	7.43946	0.0167376	Up
TINAGL1	arginase-1 isoform X1	-1.74464	0.0174222	Down
LOC100996750	keratin-associated protein 4-9	-1.06097	0.0182587	Down
TSPEAR	thrombospondin-type laminin G domain and EAR repeat-containing protein	1.75414	0.0185056	Up
HIST1H1T	histone H1t	-1.93109	0.0196125	Down
RPL10	protein NOV homolog	1.22534	0.0198697	Up
PLAC8	placenta-specific gene 8 protein	-2.73441	0.0202323	Down
LOC100996750	keratin-associated protein 4-9-like isoform X2	-0.927339	0.02179	Down
CYP1A1	cytochrome P450 1A1	-2.67095	0.0228192	Down
LOC100996750	keratin-associated protein 4-9-like	-1.15348	0.0237148	Down
KRTAP10-7	keratin-associated protein 10-12-like	-0.758584	0.0244791	Down
LOC100996750	keratin-associated protein 4-9-like	-1.04214	0.0244791	Down
EHD4	EH domain-containing protein 4	1.0012	0.0251809	Up
SH2D5	SH2 domain-containing protein 5 isoform X1	1.51516	0.0254887	Up
CLIC6	chloride intracellular channel protein 6	1.86547	0.0255191	Up
KRT8	keratin, type II cytoskeletal 8	0.806545	0.0273445	Up
AADACL3	arylacetamide deacetylase-like 3 isoform X2	1.40939	0.0279032	Up
CHAC1	glutathione-specific gamma-glutamylcyclotransferase 1	-0.978237	0.0281342	Down
KRTAP3-3	keratin-associated protein 3-3	-0.870077	0.0281342	Down
MYADM	myeloid-associated differentiation marker	5.68196	0.0281342	Up
GSTA1	glutathione S-transferase A4-like	1.86454	0.0316104	Up
FOS	proto-oncogene c-Fos	2.86749	0.0321779	Up
MUCL1	mucin-like protein 1	-3.00831	0.0330807	Down
GDPD2	glycerophosphoinositol inositolphosphodiesterase GDPD2 isoform X1	-1.62743	0.0352863	Down
KRTAP3-1	keratin-associated protein 3-1	-0.792644	0.0406176	Down
ULBP3	NKG2D ligand 3-like isoform X1	-4.70953	0.0407041	Down
FBN1	fibrillin-1	1.24611	0.0427753	Up
IVD	isovaleryl-CoA dehydrogenase, mitochondrial isoform X1	-0.907003	0.0427753	Down
PLXDC1	plexin domain-containing protein 1	1.12915	0.0442147	Up
ADIPOQ	adiponectin precursor	3.88061	0.0443035	Up
ALDH1A2	retinal dehydrogenase 2	1.5813	0.0443035	Up
ANK2	ankyrin-2 isoform X2	1.135	0.0443035	Up
KRTAP1-1	keratin, high-sulfur matrix protein, B2D-like	-0.842244	0.0443035	Down
NEFH	neurofilament heavy polypeptide	-4.65258	0.0443035	Down
ADAMTSL1	ADAMTS-like protein 1 isoform X2	-1.24394	0.0445495	Down
FAM26F	protein FAM26F	-5.53218	0.0445495	Down
CAMKK2	calcium/calmodulin-dependent protein kinase kinase 2 isoform X3	1.35748	0.0448268	Up
LDLRAD1	low-density lipoprotein receptor class A domain-containing protein 1 isoform X5	-2.03887	0.0448268	Down
HMGCS2	hydroxymethylglutaryl-CoA synthase, mitochondrial	1.99056	0.0457899	Up
